# Supplementary material for: Burden of varicella complications in secondary care, England, 2004 to 2017
Source: Euro Surveill. 2019 Oct 17;24(42):1900233. doi: 10.2807/1560-7917.ES.2019.24.42.1900233 (PMC6807256; doi:10.2807/1560-7917.ES.2019.24.42.1900233)
Supplement: SupplementaryTables [file 19-00233_LOPEZ-BERNAL_SupplementaryTables.xlsx]

## Sheet: Disclaimer
	The supplementary tables are provided in the subsequent tabs
	Disclaimer: This supplementary material is hosted by Eurosurveillance as supporting information alongside the article "Burden of varicella complications in secondary care, England, 2004 to 2017" on behalf of the authors who remain responsible for the accuracy and appropriateness of the content. The same standards for ethics, copyright, attributions and permissions as for the article apply. Supple…

## Sheet: Table S1
Supplementary Table S1. Varicella hospital complications as reported in the studies included in our literature review and corresponding ICD-10 codes.
	Complication(a)	ICD-10 code(b,c)	Source(d)
	Cardiovascular
	endocarditis	I33.0	(1)
	myocarditis	I40.X	(2)
	Congenital
	congenital varicella	P35.8	(3)
	Ear, nose and throat
	hypertrophy adenoids and tonsils	J35.3	(4)
	mastoiditis	H70.0, H70.8, H70.9	(4,5)
	otitis media	H65.0, H65.1, H65.9, H66.0, H66.4, H66.9	(4,6-11)
	pharyngitis	J02.0, J02.8, J02.9	(6,7,9,11,12)
	sinusitis	J01.9	(2)
	tonsillitis	J03.0, J03.8, J03.9	(2,6,7,9,11-13)
	Fever
	fever	R50.8, R50.9	(6,8,14-19)
	Gastro-intestinal
	appendicitis	K35.X, K37	(5,9)
	dehydration	E86	(3,7-9,11,14,18)
	eusophagitis	K20	(20)
	feeding problems	R63.0, R63.3, R63.8	(1,4,8,13,14,19)
	gastroenteritis/diarrhea	A08.3, A08.4, A08.5, A09.0	(2,4,7,10,11,13,19-21)
	gingivostomatitis	K05.1	(1)
	hemorrhage gastro-intestinal tract	K92.2	(21)
	nausea and vomiting	R11	(1,4,8,10,13,19,20)
	pancreatic cyst	K86.2	(9)
	protein losing enteropathy	K90.4	(20)
	stomatitis	K12.1	(10,11,13,14)
	Haematological
	agranulocytosis/leucopenia/	D70	(5,13,14,22)
	neutropeniae
	anaemia	D64.9	(5,11,13)
	cerebral vascular thrombosis	I66.X	(17)
	cerebral vasculitis	I67.7	(11,19)
	coagulation disorder	D68.9	(3,11)
	hemophagocytic syndromee	D76.2	(21)
	henoch-schonlein purpura	D69.0	(12,22,23)
	immune thrombocytopenic purpura	D69.3	(2,6-9,12,17,19,22)
	lymphopeniae	D72.8	(14)
	purpura fulminans/disseminated	D65	(6,14,17,19,21)
	intravascular coagulopathy
	thrombocytopenia	D69.5, D69.6	(1,5,6,10,11,13,14,19,21,24)
	thrombocytosis	D47.3	(5)
	Liver
	hepatitis	B17.9, B19.X, K72.0	(2-4,9-11,13,14,17,19-21)
	necrosis liver cells	K72.9	(1,6,19)
	Muscoskeletal
	arthritis	M00.0, M00.1, M01.5, M13.X	(1-8,11,13,17,19,20,22,24)
	reactive arthritis	M02.1, M02.3, M02.8, M02.9	(10,11,13)
	myositis	M60.0, M60.8, M60.9	(6,14)
	osteomyelitis	M86.0, M86.1, M86.2, M86.8, M86.9	(3,8,10,11,19)
	sacroiliitis	M46.1	(13)
	synovitis	M65.9	(6,18,22)
	Neurological
	acute cerebellar ataxia	R26.0, R27.0	(1-6,8-15,17-21,23-26)
	cerebral herniation	G93.5	(12)
	encephalitis/myelitis/encephalomyelitis	B01.1†, G05.1*, A86, G04.8, G04.9, G37.3	(1,2,5-7,9,11-14,17-19,21-24,26,27)
	facial nerve palsy	G51.0	(5)
	fainting spells	R55	(24)
	febrile convulsions	R56.0	(1,3,5-8,11,12,14,17-21,23)
	guillain Barré	G61.0	(10,20,24)
	infarct	I63.X	(11)
	meningitis	B01.0†, G02.0*, A87.8, A87.9, G00.X, G03.8, G03.9	(1-4,6-12,14,17,19,23)
	neuritis	M79.2	(17)
	non-febrile convulsions	R56.8	(5,11,23)
	peripheral neuropathy	G62.8, G62.9	(19)
	polyneuropathy/radiculopathy	G61.8, G61.9, G64, M54.1	(2)
	Rye's syndrome	G93.7	(2,7,9,18,19)
	severe abdominal pain	R10.0	(9,20)
	status epilepticus	G41.X	(24)
	Ocular
	conjunctivitis	B30.9, H10.0, H10.2, H10.3, H10.5, H10.8, H10.9	(1-3,7,8,11,12)
	keratitis	H16.0, H16.1, H16.3, H16.4, H16.8, H16.9	(7)
	kerato-conjunctivitis	H16.2	(10,20)
	Renal
	acute renal failure	N17.X	(6,13)
	nephritis/glomerulonephritis	N00, N03, N05	(1-3,7,10,13,24)
	nephropathy	N28.9	(3)
	nephrotic syndrome	N04	(6,12,13,20)
	pyelonephritis	N10, N12	(1)
	urinary tract infection	N39.0	(13)
	Respiratory
	acute respiratory distress syndrome	J80	(17,19)
	bronchiolitis	J21.9	(1,2,8,11,19)
	bronchitis	J40, J20.2, J20.8, J20.9	(1,2,8,11,19)
	laryngitis	J04.0	(4)
	pleurisy/pleuritis	R09.1	(17,19,25)
	pneumonia	B01.2†, J171*, J12.8, J12.9, J13, J14, J15.2, J15.8, J15.9, J16.8, J18.X, J85.1	(1-7,9-14,17-23,25-27)
	pulmonary edema	J81	(4)
	pulmonary hemorrhage	R04.8	(21)
	respiratory failure	J96.0, J96.9	(21)
	tracheitis	J04.1	(7)
	viral croup	J05.0	(12)
	Sepsis
	bacteraemia	A49.9	(6,12,17,19,24,25)
	sepsis/septicaemia	A40.X, A41.0, A41.1, A41.2, A41.8, A41.9, R65.1, R65.9	(1,3,6,7,9,11,13,14,21,23,25)
	septic shock	R57.2	(4,5)
	toxic shock	A48.3	(6,10,20)
	Skin
	cellulitis	L03.X	(1,2,4-9,12,14,15,17,21,24,25,27)
	cutaneous abscess	L02.X	(7,9,14,24,25)
	ecchymotic lesion	R58	(1)
	erythema multiforme exsudativum	L51.X	(3,11)
	impetigo	L01.X	(1,2,5,7-9,16,19,25)
	necrotizing fasciitis	M72.6	(6,9,11,14,17,19,25)
	necrotizing ulcers	R02	(4)
	pyoderma/ecthyma	L08.0	(9,16,25)
	scarlet fever	A38	(6,7,12,13,16,23,25)
	staphylococcal scalded skin syndrome	L00	(7,8,11,14,16,17,19)
	staphylococcal/streptococcal skin infection	L08.8, L08.9	(7)
	(not further specified)
	stress ulcer	K27	(12)
	urticarial	L50.8, L50.9	(13)
	vasculitis	L95.9	(1)
	Other
	adenitis	L04.X, I88.8, I88.9	(5,7,13,14)
	inappropriate anti-diuretic hormone syndrome	E22.2	(17,19)
	orchitis	N45.X	(5)
	a) The definition of a varicella complication differed between articles. This table lists the complications that were described in the literature irrespective of the precise definition used by authors.
	b) The character string “.X” at the end of an ICD-10 code indicates that all codes within the disease category, which corresponds to the character string before the dot, are included.
	c) In the ICD-10 coding system, the dagger and asterisk subscripts are used to link a complicating disease (code with asterisk) to the underlying cause (code with dagger). In our analysis, a diagnostic code with an asterisk was only interpreted as a varicella complication when a code with a dagger was present, too, and indicated varicella as underlying cause.
	d) The literature database, search terms and selection criteria are described in the main text.
	e) These conditions were already used in our analysis to identify patients with a compromised immune system (28) and were excluded from the analysis of varicella complications.
	References
	1. Mallet E, Maitre M, Delalande-Dutilleul L, Marguet C, Mouterde O. [Evaluation of varicella complications through a retrospective hospital survey in a paediatric center over 16 years in France]. Arch Pediatr. 2004;11(9):1145-51.
	2. Manfredi R, Chiodo F, Titone L, Vierucci A, Catania S, Ghirardini G, Assanta N, Caramia G, Marcucci F, Loizzo B, et al. Chickenpox complications among immunocompetent hospitalized children in Italy. Acyclovir-Chickenpox Italian Study Group. Pediatr Med Chir. 1997;19(2):99-104.
	3. Bonhoeffer J, Baer G, Muehleisen B, Aebi C, Nadal D, Schaad UB, Heininger U. Prospective surveillance of hospitalisations associated with varicella-zoster virus infections in children and adolescents. European Journal of Pediatrics. 2005;164(6):366-70.
	4. Perez-Yarza EG, Arranz L, Alustiza J, Azkunaga B, Uriz J, Sarasua A, Mendiburu I, Emparanza JI. [Hospital admissions for varicella complications in children aged less than 15 years old]. An Pediatr (Barc). 2003;59(3):229-33.
	5. Marchetto S, de Benedictis FM, de Martino M, Versace A, Chiappini E, Bertaine C, Osimani P, Cordiali R, Gabiano C, Galli L. Epidemiology of hospital admissions for chickenpox in children: an Italian multicentre study in the pre-vaccine era. Acta Paediatr. 2007;96(10):1490-3.
	6. Guzman Laura KP, Perianez Vasco A, Falcon Neyra MD, Croche Santander B. [Hospital admissions due to varicella in a tertiary hospital]. An Pediatr (Barc). 2014;80(6):399-403.
	7. Jackson MA, Burry VF, Olson LC. Complications of varicella requiring hospitalization in previously healthy children. Pediatr Infect Dis J. 1992;11(6):441-5.
	8. Mandelcwajg A, Quinet B, Castello B, Parez N, Grimprel E. [Causes of hospitalization of patients with ongoing varicella in a French children hospital: evolution between 1990 and 2001]. Arch Pediatr. 2006;13(5):429-35.
	9. Peterson CL, Mascola L, Chao SM, Lieberman JM, Arcinue EL, Blumberg DA, Kim KS, Kovacs A, Wong VK, Brunell PA. Children hospitalized for varicella: A prevaccine review. The Journal of Pediatrics. 1996;129(4):529-36.
	10. Somekh E, Maharashak N, Shapira Y, Greenberg D, Dagan R. Hospitalization for primary varicella-zoster virus infection and its complications in patients from Southern Israel. Infection. 2000;28(4):200-4.
	11. van Lier A, van der Maas NA, Rodenburg GD, Sanders EA, de Melker HE. Hospitalization due to varicella in the Netherlands. BMC Infect Dis. 2011;11:85.
	12. Kuhn S, Davies HD, Jadavji T. Varicella zoster virus infections in Canadian children in the prevaccine era: A hospital-based study. Can J Infect Dis. 1997;8(6):323-8.
	13. Bonsignori F, Chiappini E, Frenos S, Peraldo M, Galli L, de Martino M. Hospitalization rates for complicated and uncomplicated chickenpox in a poorly vaccined pediatric population. Infection. 2007;35(6):444-50.
	14. Blumental S, Sabbe M, Lepage P. Varicella paediatric hospitalisations in Belgium: a 1-year national survey. Arch Dis Child. 2016;101(1):16-22.
	15. Dinleyici EC, Kurugol Z, Turel O, Hatipoglu N, Devrim I, Agin H, Gunay I, Yasa O, Erguven M, Bayram N, et al. The epidemiology and economic impact of varicella-related hospitalizations in Turkey from 2008 to 2010: a nationwide survey during the pre-vaccine era (VARICOMP study). Eur J Pediatr. 2012;171(5):817-25.
	16. Dubos F, Grandbastien B, Hue V, Martinot A. Epidemiology of hospital admissions for paediatric varicella infections: a one-year prospective survey in the pre-vaccine era. Epidemiol Infect. 2007;135(1):131-8.
	17. Grimprel E, Levy C, de La Rocque F, Cohen R, Soubeyrand B, Caulin E, Derrough T, Lecuyer A, d'Athis P, Gaudelus J. Paediatric varicella hospitalisations in France: a nationwide survey. Clin Microbiol Infect. 2007;13(5):546-9.
	18. Guess HA, Broughton DD, Melton LJ, 3rd, Kurland LT. Chickenpox hospitalizations among residents of Olmsted County, Minnesota, 1962 through 1981. A population-based study. Am J Dis Child. 1984;138(11):1055-7.
	19. Lecuyer A, Levy C, Gaudelus J, de La Rocque F, Soubeyrand B, Caulin E, Grimprel E. [Paediatric hospitalizations for varicella in France: 2003-2007]. Arch Pediatr. 2009;16(6):921-3.
	20. Maharshak N, Somekh E. Hospitalization for varicella in central Israel. Acta Paediatr. 1999;88(11):1279-83.
	21. Vandepitte WP, Chanveerachai S, Srisarang S. Clinical characteristics and cost of chickenpox hospitalization in Thai children. J Med Assoc Thai. 2014;97 Suppl 6:S126-35.
	22. Piqueras Arenas AI, Otero Reigada MC, Perez-Tamarit D, Asensi Botet F, Diosdado Ortin N, Santos Durantez M. [Hospitalizations for varicella in the Hospital Infantil La Fe, Valencia,Spain, 2001-2004]. An Pediatr (Barc). 2005;63(2):120-4.
	23. Chan JY, Tian L, Kwan Y, Chan W, Leung C. Hospitalizations for varicella in children and adolescents in a referral hospital in Hong Kong, 2004 to 2008: a time series study. BMC Public Health. 2011;11:366.
	24. Theodoridou M, Laina I, Hadjichristodoulou C, Syriopoulou V. Varicella-related complications and hospitalisations in a tertiary pediatric medical center before vaccine introduction. Eur J Pediatr. 2006;165(4):273-4.
	25. Abarca K, Hirsch T, Potin M, Perret C, Zamorano J, Gonzalez C, Vial P. [Complications in children with varicella in 4 hospitals in Santiago, Chile: clinical spectrum and estimation of direct costs]. Rev Med Chil. 2001;129(4):397-404.
	26. Carapetis JR, Russell DM, Curtis N. The burden and cost of hospitalised varicella and zoster in Australian children. Vaccine. 2004;23(6):755-61.
	27. Guillen JM, Samaniego-Colmenero Mde L, Hernandez-Barrera V, Gil A. Varicella paediatric hospitalizations in Spain. Epidemiol Infect. 2009;137(4):519-25.
	28. van Hoek AJ, Andrews N, Waight PA, Stowe J, Gates P, George R, Miller E. The effect of underlying clinical conditions on the risk of developing invasive pneumococcal disease in England. J Infect. 2012;65(1):17-24.

## Sheet: Table S2
	Supplementary Table S2. ICD-10 codes for immunodeficiency(1)
	ICD-10 code	Definition
	Malignancies affecting immune system
	C81.0-C81.9	Hogdkin lymphoma
	C82.0-C82.9	Follicular lymphoma
	C83.0-C83.9	Non-follicular lymphoma
	C84.0-C84.9	Mature T/NK-cell lymphomas
	C85.0-C85.9	Other/unspecified types of T/NK-cell lymphomas
	C88.0-C88.9	Malignant immunoproliferative diseases
	C90.0-C90.3	Multiple myeloma and malignant plasma cell neoplasms
	C91.0-C91.9	Lymphoid leukaemia
	C92.0-C92.9	Myeloid leukaemia
	C93.0-C93.9	Monocytic leukaemia
	C94.0-C94.7	Other leukaemias of specified cell type
	C95.0-C95.9	Leukaemia of unspecified cell type
	C96.0-C96.9	Other and unspecified malignant neoplasms of lymphoid, haematopoietic and related tissue
	Human immunodeficiency virus (HIV)
	B20.0-B20.9	HIV disease resulting in infectious and parasitic diseases
	B21.0-B21.9	HIV disease resulting in malignant neoplasms
	B22.0-B22.9	HIV disease resulting in other specified diseases
	B23.0-B23.9	HIV disease resulting in other conditions
	B24.0-B24.9	Unspecified HIV disease
	Malignant neoplasms
	Z85.0-Z85.9	Personal history of malignant neoplasm
	Transplantations
	Z94.0-Z94.9	Transplanted organ and tissue status
	Conditions affecting immune system
	D56.1	Beta thalassaemiaBeta thalassaemiaBeta thalassaemia
	D57.0	Sickle-cell anaemia with crisisSickle-cell anaemia with crisis
	D57.8	Other sickle-cell disordersOther sickle-cell disorders
	D61.0-D61.9	Other aplastic anaemiasOther aplastic anaemias
	D70	AgranulocytosisAgranulocytosis
	D71	Functional disorders of polymorphonuclear neutrophilsFunctional disorders of polymorphonuclear neutrophils
	D72.0-D72.9	Other disorders of white blood cellsOther disorders of white blood cells
	D73.0-D73.9	Diseases of spleenDiseases of spleen
	D76.1-D76.3	Other specified diseases with participation of lymphoreticular and reticulohistiocytic tissueOther specified diseases with participation of lymphoreticular and reticulohistiocytic tissue
	D80.0-D80.9	Immunodeficiency with predominantly antibody defectsImmunodeficiency with predominantly antibody defects
	D81.0-D81.9	Combined immunodeficienciesCombined immunodeficiencies
	D82.0-D82.9	Immunodeficiency associated with other major defectsImmunodeficiency associated with other major defects
	D83.0-D83.9	Common variable immunodeficiencyCommon variable immunodeficiency
	D84.0-D84.9	Other immunodeficienciesOther immunodeficiencies
	K90.0	Coeliac diseaseCoeliac disease
	1. van Hoek AJ, Andrews N, Waight PA, Stowe J, Gates P, George R, et al. The effect of underlying clinical conditions on the risk of developing invasive pneumococcal disease in England. J Infect. 2012;65(1):17-24.

## Sheet: Table S3
	Supplementary Table S3: Number and incidence of varicella hospitalisations by complication in England 2004-2017 (n=61,024)
			Number of admissions	Percent of all varicella admissions	# per year			Incidence per 1,000,000/yr			Age
	category				mean	95% CI		mean	95% CI		mean	95% CI
	cardiovascular	endocarditis	20	0.0328	1.53846	0.503036	2.57389	0.0285699	0.0094698	0.04767	16.2	6	26.4
		myocarditis	6	0.0098	0.461539	0.0625683	0.860509	0.0088893	0.0011471	0.0166315	14.9	-1.9	31.6
	congenital	congenital VZV	49	0.0803	3.76923	1.80871	5.72976	0.070141	0.0344617	0.10582	0.1	0	0.1
	ENT	mastoiditis	40	0.0655	3.07692	2.04603	4.10782	0.0581587	0.0386028	0.0777146	13.1	5.4	20.8
		otitis media	476	0.78	36.6154	31.1181	42.1127	0.693015	0.595751	0.790279	3.8	2.9	4.8
		pharyngitis	184	0.3015	14.1539	10.3572	17.9505	0.266686	0.199179	0.334193	11	8.7	13.3
		sinusitis	2	0.0033	0.153846	-0.0730867	0.380779	0.0028199	-0.00134	0.0069798	4	-8.7	16.7
		hypertrophy adenoids and tonsils	12	0.0197	0.923077	0.536019	1.31014	0.0175648	0.0102031	0.0249265	4.1	2.7	5.4
		tonsilitis	1063	1.7419	81.7692	57.6843	105.854	1.53333	1.10538	1.96128	3.5	3.2	3.9
	fever	fever	1426	2.3368	109.692	91.0106	128.374	2.06979	1.75133	2.38825	6.8	6	7.5
	gastro-intestinal	appendicitis	43	0.0705	3.30769	2.2499	4.36548	0.0635099	0.0423497	0.0846702	9.5	6.5	12.6
		dehydration	1073	1.7583	82.5385	68.8301	96.2468	1.55926	1.31757	1.80095	14.5	13	16
		esophagitis	34	0.0557	2.61538	1.29747	3.9333	0.049168	0.0245448	0.0737913	51.1	41.4	60.7
		feeding problems	795	1.3028	61.1538	45.4541	76.8536	1.14916	0.873197	1.42512	4.4	3.5	5.4
		gastroenteritis/diarrhea	437	0.7161	33.6154	28.5263	38.7045	0.638806	0.54256	0.735053	3.4	2.6	4.2
		hemorrhage (upper) gastro-intestinal tract	75	0.1229	5.76923	3.17999	8.35847	0.108006	0.0604994	0.155512	23.4	16.9	29.8
		gingivostomatitis	5	0.0082	0.384615	0.0786192	0.690612	0.007333	0.0014955	0.0131705	7.6	-1.5	16.7
		nausea and vomiting	1140	1.8681	87.6923	77.0401	98.3445	1.65899	1.47654	1.84144	10.9	9.8	12
		pancreatic cyst	1	0.0016	0.0769231	-0.0906779	0.244524	0.0014612	-0.0017225	0.004645	83
		protein losing enteropathy	194	0.3179	14.9231	4.82196	25.0242	0.275628	0.0917574	0.459498	1.6	1.3	1.9
		stomatitis	185	0.3032	14.2308	11.2585	17.203	0.268953	0.215887	0.322018	8	5.5	10.4
	haematological	anaemia	333	0.5457	25.6154	20.6965	30.5342	0.483384	0.396412	0.570355	27.7	24.3	31.1
		cerebral vasculitis	17	0.0279	1.30769	0.309094	2.30629	0.0244131	0.0058155	0.0430106	36.4	8.3	64.6
		coagulation disorder	52	0.0852	4	3.01319	4.98681	0.0753473	0.0575539	0.0931407	12.9	6.5	19.3
		cerebral vascular thrombosis	7	0.0115	0.538462	0.0693783	1.00754	0.0100605	0.0013834	0.0187376	11.1	-7.9	30
		purpura fulminans/disseminated intravascular coagulopathy	41	0.0672	3.15385	1.6768	4.63089	0.0595273	0.0323552	0.0866993	18.8	10.8	26.8
		henoch-schonlein purpura	75	0.1229	5.76923	3.7779	7.76056	0.108759	0.0716873	0.14583	4.9	3.6	6.1
		immune thrombocytopenic purpura	172	0.2819	13.2308	10.8625	15.599	0.25048	0.207162	0.293798	15	11.5	18.5
		thrombocytopenia	313	0.5129	24.0769	17.3141	30.8397	0.453263	0.33284	0.573686	22.5	19.6	25.3
		thrombocytosis	8	0.0131	0.615385	0.0347978	1.19597	0.0113582	0.0006773	0.0220391	29.4	0.5	58.3
	liver	hepatitis	48	0.0787	3.69231	2.63452	4.7501	0.0700987	0.049919	0.0902785	30.2	23.7	36.7
		necrosis liver cells	45	0.0737	3.46154	2.1888	4.73428	0.0656953	0.0420076	0.0893831	34.3	26.6	42
	muscoskeletal	arthritis	98	0.1606	7.53846	5.40745	9.66948	0.142652	0.103164	0.182141	29.5	23.1	36
		myositis	47	0.077	3.61538	2.10387	5.12689	0.0675417	0.0397865	0.0952968	6.1	2.8	9.3
		osteomyelitis	124	0.2032	9.53846	6.84031	12.2366	0.179877	0.131469	0.228284	6.4	3.7	9.1
		arthritis, - reactive	84	0.1377	6.46154	4.47846	8.44462	0.122161	0.085023	0.159298	4.7	2.6	6.9
		sacroiliitis	0	0	0	0	0	0	0	0
		synovitis	22	0.0361	1.69231	0.859908	2.52471	0.0319216	0.0161781	0.0476652	7.8	0.7	14.9
	neonatal	neonatal	28	0.0459	2.15385	1.42009	2.8876	0.0405614	0.0270737	0.0540492	0	0	0
	neurological	severe abdominal pain	14	0.0229	1.07692	0.449818	1.70403	0.0202661	0.008582	0.0319501	27.2	11.3	43.1
		cerebellitis/acute cerebellar ataxia	251	0.4113	19.3077	17.0685	21.5469	0.367659	0.321973	0.413345	8	6.2	9.9
		cerebral herniation	4	0.0066	0.307692	0.0173989	0.597986	0.0057092	0.0003196	0.0110988	10.5	-12.3	33.3
		cerebral infarct	95	0.1557	7.30769	5.64571	8.96968	0.138217	0.107922	0.168513	47.8	40.6	55
		non-febrile convulsions	632	1.0357	48.6154	42.1844	55.0464	0.91961	0.80833	1.03089	8.6	7.2	10.1
		encephalitis - B011	1362	2.2319	104.769	87.3997	122.139	1.98721	1.65602	2.3184	30.4	28.8	32.1
		encephalitis - not B011	126	0.2065	9.69231	7.49424	11.8904	0.182802	0.143749	0.221855	29.5	24.1	35
		facial nerve palsy	96	0.1573	7.38462	4.7675	10.0017	0.139699	0.0912428	0.188155	26	20.3	31.7
		fainting spells	219	0.3589	16.8462	13.483	20.2093	0.318627	0.256161	0.381093	27.2	23.4	31
		febrile convulsions	2067	3.3872	159	147.909	170.091	3.02873	2.77244	3.28503	1.8	1.8	1.9
		Guillain Barre	115	0.1885	8.84615	-6.08461	23.7769	0.174256	-0.123527	0.472038	58.4	54.9	62
		meningitis - B010	669	1.0963	51.4615	38.1817	64.7414	0.966769	0.734503	1.19903	32.1	30.6	33.6
		meningitis - not B010	109	0.1786	8.38462	5.30787	11.4614	0.157296	0.101156	0.213435	22.2	17.7	26.7
		neuritis	8	0.0131	0.615385	0.222326	1.00844	0.0116481	0.0042827	0.0190135	61.9	46.6	77.2
		peripheral neuropathy	50	0.0819	3.84615	2.32846	5.36385	0.07213	0.04452	0.09974	53.7	46	61.5
		polyneuropathy/radiculopathy	15	0.0246	1.15385	0.55735	1.75034	0.0217921	0.0106883	0.0328959	58.8	44.4	73.1
		Rye's syndrome	1	0.0016	0.0769231	-0.0906779	0.244524	0.0014971	-0.0017648	0.004759	4
		status epilepticus	87	0.1426	6.69231	4.9941	8.39052	0.126653	0.0953675	0.157938	9.3	5.7	12.9
	ocular	conjunctivitis	481	0.7882	37	30.9722	43.0278	0.698706	0.59514	0.802271	7	5.6	8.4
		keratitis	18	0.0295	1.38461	0.707264	2.06197	0.026084	0.0134546	0.0387134	27.8	13.8	41.7
		kerato-conjunctivitis	5	0.0082	0.384615	-0.292736	1.06197	0.007008	-0.0053511	0.0193672	8	2.4	13.6
	other	adenitis	276	0.4523	21.2308	16.5947	25.8669	0.401009	0.317805	0.484212	3.3	2.5	4
		orchitis	24	0.0393	1.84615	0.895594	2.79671	0.0351896	0.0170189	0.0533602	19	7.9	30.1
		inappropriate anti-diuretic hormone syndrome	46	0.0754	3.53846	2.62816	4.44877	0.0674109	0.0496627	0.0851591	30.2	20	40.4
	renal	acute renal failure	577	0.9455	44.3846	27.4832	61.286	0.829678	0.528855	1.1305	48.6	46.1	51.1
		nephrotic syndrome	451	0.7391	34.6923	30.681	38.7037	0.656319	0.590356	0.722282	6.5	5.7	7.3
		nephritis/glomerulonephritis	89	0.1458	6.84615	4.36872	9.32359	0.129484	0.0830265	0.175941	26	19.8	32.3
		nephropathy	13	0.0213	1	0.448358	1.55164	0.0188893	0.0085176	0.029261	20.5	4.4	36.5
		pyelonephritis	36	0.059	2.76923	2.02283	3.51564	0.0523372	0.0385059	0.0661684	21.6	15.3	28
		urinary tract infection	86	0.1409	6.61538	4.96897	8.2618	0.125115	0.0947707	0.15546	4.6	2.8	6.4
	respiratory	acute respiratory distress syndrome	82	0.1344	6.30769	4.84019	7.7752	0.119925	0.0922562	0.147594	36.1	31.6	40.6
		bronchiolitis	231	0.3785	17.7692	13.3827	22.1558	0.334408	0.256847	0.411969	1.3	0.5	2.1
		bronchitis	25	0.041	1.92308	0.863075	2.98308	0.03666	0.0162925	0.0570274	32.2	18.8	45.6
		viral croup	160	0.2622	12.3077	9.51239	15.103	0.233057	0.18188	0.284234	1.7	1.5	1.8
		laryngitis	3	0.0049	0.230769	-0.0342312	0.49577	0.0043749	-0.0006513	0.0094011	58.7	-16.1	133.4
		pleurisy/pleuritis	7	0.0115	0.538462	0.139491	0.937432	0.0104303	0.0026403	0.0182203	34.3	18.6	49.9
		pneumonia - not B012	1259	2.0631	96.8461	86.8013	106.891	1.83333	1.66755	1.9991	26.2	24.5	28
		pneumonia - B012	1685	2.7612	129.615	117.734	141.497	2.46903	2.21819	2.71987	29	27.8	30.2
		pulmonary edema	41	0.0672	3.15385	1.69755	4.61014	0.0596942	0.0323756	0.0870128	31.2	22.8	39.6
		pulmonary hemorrhage	7	0.0115	0.538462	0.139491	0.937432	0.0101199	0.0026767	0.017563	19.9	-5.4	45.2
		respiratory failure	391	0.6407	30.0769	23.5105	36.6434	0.566908	0.451184	0.682632	41.7	39.1	44.2
		tracheitis	3	0.0049	0.230769	-0.0342312	0.49577	0.0043174	-0.0006431	0.0092778	13	-22.8	48.8
	sepsis	bacteraemia	286	0.4687	22	15.4172	28.5828	0.413202	0.296819	0.529584	5.1	3.7	6.4
		sepsis/septicaemia	909	1.4896	69.9231	55.5032	84.3429	1.31667	1.06788	1.56545	18.7	16.9	20.4
		septic shock	75	0.1229	5.76923	1.09389	10.4446	0.106174	0.0201521	0.192197	14.8	9.2	20.4
		toxic shock	86	0.1409	6.61538	4.72786	8.50291	0.124344	0.0903052	0.158383	3.4	2.9	4
	skin	cutaneous abscess	747	1.2241	57.4615	50.5073	64.4158	1.09069	0.960536	1.22085	4.4	3.8	4.9
		cellulitis	3619	5.9305	278.385	226.631	330.138	5.24814	4.35708	6.13919	5.1	4.7	5.5
		ecchymotic lesion	6	0.0098	0.461539	0.0625683	0.860509	0.0088746	0.0012365	0.0165127	2.5	0.4	4.7
		erythema multiforme exsudativum	99	0.1622	7.61538	5.30719	9.92358	0.143036	0.101712	0.184359	18.2	12.7	23.7
		impetigo	353	0.5785	27.1538	22.7903	31.5174	0.514085	0.436612	0.591557	6.9	5.2	8.6
		necrotizing fasciitis	43	0.0705	3.30769	0.144663	6.47072	0.0607327	0.0028426	0.118623	2.6	2	3.3
		necrotizing ulcers	98	0.1606	7.53846	4.9321	10.1448	0.141752	0.0943655	0.189139	17.4	12.1	22.7
		pyoderma/ecthyma	34	0.0557	2.61538	1.5249	3.70587	0.0490161	0.0289068	0.0691254	27.2	16.9	37.5
		staphylococcal scalded skin syndrome	170	0.2786	13.0769	10.1427	16.0111	0.250812	0.191718	0.309905	1.9	1.7	2.1
		scarlet fever	42	0.0688	3.23077	1.48364	4.9779	0.0601137	0.0283403	0.0918872	3.6	3	4.3
		staphylococcal/streptococcal skin infection	1960	3.2119	150.769	93.9977	207.541	2.81722	1.80699	3.82745	3.5	3.1	3.9
		stress ulcer	4	0.0066	0.307692	-0.0732698	0.688654	0.0057553	-0.0013484	0.0128591	26.3	3.4	49.1
		urticaria	740	1.2126	56.9231	49.0965	64.7496	1.07588	0.944076	1.20769	34.6	32.1	37.2
		vasculitis (skin)	10	0.0164	0.769231	0.209166	1.3293	0.0145252	0.0041209	0.0249296	15.2	1	29.4
	Total	Total	61024	100	4694.15	4354.65	5033.66	88.9333	84.008	93.8585	9.9	9.8	10.1

## Sheet: Table S4
	Supplementary table S4: Incidence of varicella complications (per million) by year in England 2004-2017 (n=61,024)
		2004/05	2005/06	2006/07	2007/08	2008/09	2009/10	2010/11	2011/12	2012/13	2013/14	2014/15	2015/16	2016/17
	cardiovascular	0	0.039521	0.0392425	0	0.0192991	0	0.0759843	0.0376597	0.0560813	0.0185646	0.0552317	0.0730109	0.0723745
	congenital	0	0	0.0392425	0.0194624	0.0385982	0.0383168	0.113976	0.0564895	0.112163	0.0742586	0.147285	0.0730109	0.19903
	ear, nose and throat	1.45434	1.77844	1.78553	1.34291	1.75622	2.04995	2.60246	2.50437	3.3088	3.28594	3.59006	3.21248	3.83585
	fever	1.27504	1.5018	1.6678	1.82947	1.98781	1.7051	1.99459	1.92064	2.65452	2.65475	2.57748	2.04431	3.09401
	gastro-intestinal	3.52628	3.3988	4.49326	4.5542	4.55459	4.7896	6.38268	5.64895	6.22503	5.64365	6.51734	6.57098	6.69464
	haematological	0.956278	0.81018	1.00068	1.30398	1.17725	1.34109	1.51969	1.43107	1.53289	1.37378	1.85947	2.3181	1.50177
	liver	0.119535	0.138323	0.0784849	0.116775	0.192991	0.134109	0.0949804	0.112979	0.224325	0.111388	0.202516	0.164275	0.0361873
	musculoskeletal	0.199225	0.39521	0.392425	0.408711	0.540375	0.402327	0.835827	0.677875	0.504732	0.464116	0.699602	0.80312	0.542809
	neonatal	0.0199225	0.0197605	0.0392425	0.0389248	0	0.0383168	0.0569882	0.0376597	0.0747751	0.0742586	0.0184106	0.0547582	0.0542809
	neurological	9.00495	7.0545	7.88774	7.57088	7.23717	6.83955	7.80739	7.34364	8.03833	8.16845	7.8429	8.50577	8.92016
	ocular	0.537906	0.652096	0.608258	0.467098	0.65617	0.498119	0.797835	0.677875	0.84122	1.00249	0.810065	1.0039	0.922775
	other	0.338682	0.375449	0.529773	0.369786	0.521076	0.440644	0.455906	0.564895	0.84122	0.612633	0.423443	0.657098	0.39806
	renal	1.97232	1.71916	2.02099	2.25764	1.89131	2.22238	2.46949	2.80565	2.87884	2.69187	3.22185	3.96084	3.72729
	respiratory	4.72162	4.703	5.47433	4.57367	4.53529	4.17654	5.2999	5.17821	5.43989	4.78968	5.09973	4.34415	4.77672
	sepsis	1.01605	1.08683	1.55008	1.40129	1.33164	1.26446	1.80463	1.82649	2.54235	1.98642	2.48543	2.71966	3.03973
	skin	6.03651	6.4024	8.16244	8.03798	8.12493	7.26104	10.3719	9.45258	11.3097	11.2873	13.0899	15.3323	14.4025
	Any complication	27.7719	26.5779	31.2763	29.4272	29.7399	28.1437	35.2757	33.4042	38.5092	36.3681	39.0856	41.8353	42.5924
	No complication	52.3562	51.4168	56.156	56.0517	55.5236	48.1259	55.6395	54.663	57.7077	53.1135	57.8828	58.8285	58.6596
	TOTAL	80.1281	77.9946	87.4322	85.4789	85.2635	76.2696	90.9152	88.0672	96.2169	89.4816	96.9685	100.664	101.252

## Sheet: Table S5
	Supplementary table S5: Varicella incedence of hospitalisation (per million) and % with complications over time by ageband in England 2004-2017 (n=61,024)
		0-<1		1-<5		5-<10		10-<20		20-<40		40-<60		60-<80		80+		all ages
		Incidence	% complicated	Incidence	% complicated	Incidence	% complicated	Incidence	% complicated	Incidence	% complicated	Incidence	% complicated	Incidence	% complicated	Incidence	% complicated	Incidence	% complicated
	2004/05	1272.85	0.271053	755.188	0.392214	138.895	0.301176	23.8471	0.227273	39.659	0.245931	11.8178	0.335443	23.509	0.71282	20.0667	0.409091	80.1281	0.346594
	2005/06	1130.57	0.259475	780.024	0.392758	145.51	0.342404	25.9849	0.25	36.2205	0.263779	13.2015	0.340782	15.0069	0.428572	19.3553	0.465116	77.9946	0.340765
	2006/07	1297.36	0.277228	910.99	0.418856	157.008	0.298507	26.7264	0.283237	34.637	0.227926	14.6448	0.368159	16.2358	0.5	20.3808	0.73913	87.4322	0.35772
	2007/08	1381.88	0.287162	803.684	0.392451	153.192	0.308889	34.3075	0.367713	37.8719	0.215356	12.5861	0.381503	15.0767	0.477273	22.6696	0.576923	85.4789	0.344262
	2008/09	1379.07	0.257329	828.732	0.394442	166.893	0.345679	26.8191	0.344828	28.8158	0.232843	14.3384	0.378788	12.9157	0.508621	16.7819	0.589744	85.2635	0.3488
	2009/10	1208.5	0.278402	738.3	0.399575	137.717	0.408978	24.5224	0.440252	26.0958	0.265583	12.9884	0.353591	12.2335	0.535714	20.781	0.510204	76.2696	0.369003
	2010/11	1419.54	0.331237	881.369	0.439321	174.485	0.351563	30.0665	0.262887	28.3601	0.25062	12.5979	0.40113	15.9024	0.466216	28.2345	0.661765	90.9152	0.388007
	2011/12	1301.72	0.331448	857.474	0.403169	178.922	0.364486	27.5358	0.306818	27.1234	0.252577	13.3102	0.460317	15.6899	0.5	23.1786	0.719298	88.0672	0.379303
	2012/13	1496.18	0.334933	934.401	0.425794	190.687	0.403061	27.0091	0.288235	25.853	0.294595	15.5493	0.448431	14.7467	0.574468	21.5317	0.796296	96.2169	0.400233
	2013/14	1296.32	0.315849	875.95	0.441618	197.935	0.393027	29.0476	0.325967	25.1739	0.31856	11.6284	0.47619	13.1866	0.523437	21.2755	0.722222	89.4816	0.406432
	2014/15	1567.34	0.316042	947.674	0.431731	219.108	0.387727	26.2733	0.368098	23.9118	0.315942	11.9067	0.49711	12.1682	0.591667	22.781	0.728814	96.9685	0.403076
	2015/16	1644.1	0.344954	989.644	0.434925	212.363	0.41655	30.2563	0.351064	26.6682	0.342783	11.4949	0.458333	13.9074	0.647482	20.9796	0.8	100.664	0.415594
	2016/17	1649.97	0.335145	977.919	0.447203	230.729	0.414665	35.0419	0.360731	24.4581	0.362117	11.3163	0.481928	14.6937	0.590604	25.0612	0.77612	101.252	0.420657

## Sheet: Table S6
	Supplementary table S6: Number of varicella admissions per year by complication category and ageband in England 2004-2017 (n=61,024)
		0-<1			1-<5			5-<10			10-<20			20-<40			40-<60			60-<80			80+			Unknown			All ages
		Mean	95% CI		Mean	95% CI		Mean	95% CI		Mean	95% CI		Mean	95% CI		Mean	95% CI		Mean	95% CI		Mean	95% CI		Mean	95% CI		Mean	95% CI
	cardiovascular	0.230769	-0.0342312	0.49577	0.538462	0.0084607	1.06846	0.538462	-0.142337	1.21926	0.0769231	-0.0906779	0.244524	0.307692	-0.0732698	0.688654	0.230769	-0.0342312	0.49577	0.0769231	-0.0906779	0.244524	0	0	0	0	0	0	2	1.07693	2.92307
	congenital	3.76923	1.80871	5.72976	0	0	0	0	0	0	0	0	0	0	0	0	0	0	0	0	0	0	0	0	0	0	0	0	3.76923	1.80871	5.72976
	ear, nose and throat	17.0769	12.0849	22.069	88.8461	66.9732	110.719	16.6923	12.6507	20.7339	4	2.54049	5.45951	3.69231	2.5251	4.85951	1	0.347288	1.65271	1.15385	0.141281	2.16641	0.230769	-0.0342312	0.49577	0.230769	-0.0342312	0.49577	132.923	102.925	162.921
	fever	20.8462	16.9233	24.769	62.2308	51.9189	72.5427	12.2308	7.92828	16.5332	3.53846	2.06618	5.01075	5.30769	4.04048	6.5749	2.46154	1.42611	3.49696	2.15385	0.924137	3.38355	0.692308	-0.140092	1.52471	0.230769	-0.0342312	0.49577	109.692	91.0106	128.374
	gastro-intestinal	69.6154	58.7871	80.4437	130.923	110.985	150.861	29.3846	21.1596	37.6096	11.0769	9.56696	12.5869	14.6923	12.4942	16.8904	7.69231	5.92387	9.46074	9.46154	7.11313	11.81	6.92308	5.27808	8.56807	1.38461	0.54661	2.22262	281.154	239.613	322.694
	haematological	6.23077	4.38209	8.07945	28.1538	21.0771	35.2306	10.2308	7.78663	12.6749	3.69231	2.33243	5.05218	7.15385	5.2938	9.01389	6.23077	4.81027	7.65126	7.69231	5.34689	10.0377	3.07692	1.96098	4.19287	1.46154	0.237554	2.68552	73.9231	60.131	87.7152
	liver	0.0769231	-0.0906779	0.244524	1	0.651111	1.34889	0.615385	0.0347978	1.19597	1	0.347288	1.65271	1.38461	0.85905	1.91018	1.69231	0.634517	2.7501	1	0.448358	1.55164	0.153846	-0.0730867	0.380779	0.0769231	-0.0906779	0.244524	7	5.2908	8.7092
	musculoskeletal	2.61538	1.5249	3.70587	15.8461	12.3152	19.3771	4.23077	2.92176	5.53977	0.692308	0.311346	1.07327	0.538462	0.0693783	1.00754	1.69231	1.0219	2.36271	1.30769	0.593337	2.02205	0.846154	0.362331	1.32998	0.230769	-0.0342312	0.49577	28	21.8572	34.1428
	neonatal	2.15385	1.42009	2.8876	0	0	0	0	0	0	0	0	0	0	0	0	0	0	0	0	0	0	0	0	0	0	0	0	2.15385	1.42009	2.8876
	neurological	34.2308	29.9852	38.4763	207.846	197.935	217.757	43.8462	38.0876	49.6047	19.0769	15.1339	23.02	35.6923	28.4476	42.937	24.1538	20.0713	28.2363	31.0769	17.3401	44.8137	12.5385	8.40581	16.6711	6	3.38915	8.61085	414.462	389.281	439.642
	ocular	5.30769	3.97038	6.645	23	19.0068	26.9932	5.53846	3.52492	7.552	0.846154	0.249658	1.44265	1.53846	0.857663	2.21926	0.769231	0.109385	1.42908	0.923077	0.295971	1.55018	0.615385	0.089819	1.14095	0.0769231	-0.0906779	0.244524	38.6154	32.1702	45.0606
	other	2.53846	1.44584	3.63109	17.6923	13.7886	21.596	3.38462	1.83336	4.93587	0.461539	0.147986	0.775091	0.307692	0.0173989	0.597986	0.461539	0.0625683	0.860509	1.07692	0.359299	1.79455	0.461539	-0.0684624	0.991539	0.153846	-0.0730867	0.380779	26.5385	21.7891	31.2878
	renal	8.38462	7.0213	9.74793	38.2308	32.8588	43.6027	23.3846	17.344	29.4252	7.53846	4.9438	10.1331	11.8461	8.47394	15.2184	11.6154	8.98667	14.2441	19.6923	15.2834	24.1012	15.7692	10.4371	21.1014	1.61539	0.368662	2.86211	138.077	113.016	163.138
	respiratory	36.1538	31.0749	41.2328	73.2308	65.0109	81.4506	19	15.7834	22.2166	9.23077	7.83186	10.6297	43.7692	34.908	52.6305	32	29.081	34.919	26	22.5198	29.4802	14.0769	11.3247	16.8292	2.23077	0.831861	3.62968	255.692	241.643	269.742
	sepsis	18.6923	13.719	23.6656	43.3077	31.8622	54.7531	10.3077	6.29634	14.319	3.23077	1.96911	4.49242	5.15385	3.24535	7.06234	6.46154	4.87006	8.05301	8.38462	5.91096	10.8583	2.15385	1.08286	3.22483	0.692308	0.119841	1.26477	98.3846	75.3982	121.371
	skin	91.2308	71.9625	110.499	342.538	276.888	408.189	59.9231	41.7449	78.1013	8.46154	1.5248	15.3983	6.46154	4.77717	8.14591	7.23077	5.06381	9.39773	6.61538	4.41519	8.81558	4.30769	2.55655	6.05884	1.23077	0.570924	1.89061	528	422.228	633.773
	Any complication	279.462	240.187	318.736	937.154	823.791	1050.52	204.077	163.923	244.231	58.1538	49.8871	66.4206	114.154	105.253	123.055	74.9231	67.4343	82.4119	75.6923	62.4773	88.9073	35.1538	28.5486	41.759	11.5385	7.23979	15.8371	1790.31	1582.23	1998.39
	No complication	632.538	590.033	675.044	1298.85	1199.85	1397.84	346.615	308.168	385.063	122	112.986	131.014	306.846	265.859	347.834	106.154	97.2389	115.069	62.1538	56.2751	68.0326	17.6923	14.5293	20.8553	11	6.96131	15.0387	2903.85	2764.98	3042.71
	Total	912	833.241	990.759	2236	2025.66	2446.34	550.692	474.141	627.244	180.154	167.357	192.951	421	377.106	464.894	181.077	170.385	191.769	137.846	125.094	150.598	52.8462	47.5501	58.1422	22.5385	14.4701	30.6068	4694.15	4354.65	5033.66

## Sheet: Table S7
	Supplementary table S7: Annual incidence of varicella admissions (per 1,000,000/yr) by complication category and ageband in England 2004-2017 (n=61,024)
		0-<1			1-<5			5-<10			10-<20			20-<40			40-<60			60-<80			80+			All ages
		Mean	95% CI		Mean	95% CI		Mean	95% CI		Mean	95% CI		Mean	95% CI		Mean	95% CI		Mean	95% CI		Mean	95% CI		Mean	95% CI
	cardiovascular	0.344189	-0.0510737	0.739452	0.207158	0.0011303	0.413186	0.169465	-0.0463859	0.385315	0.0122213	-0.0144066	0.0388492	0.0216672	-0.0050734	0.0484077	0.0161803	-0.0024164	0.034777	0.0076964	-0.0090726	0.0244654	0	0	0	0.0374592	0.0204263	0.0544921
	congenital	5.62854	2.71414	8.54295	0	0	0	0	0	0	0	0	0	0	0	0	0	0	0	0	0	0	0	0	0	0.070141	0.0344617	0.10582
	ear, nose and throat	25.7339	18.6388	32.8289	33.9301	26.7623	41.098	5.33748	4.19693	6.47802	0.630886	0.39787	0.863902	0.258698	0.177069	0.340328	0.0725205	0.0248119	0.120229	0.123054	0.0156116	0.230497	0.0931615	-0.0141773	0.2005	2.50057	1.97776	3.02337
	fever	31.5524	26.1695	36.9353	24.0575	20.7849	27.33	3.89267	2.63912	5.14622	0.559587	0.322135	0.79704	0.372362	0.283421	0.461302	0.174052	0.100515	0.247589	0.224943	0.0989409	0.350946	0.271838	-0.0416877	0.585364	2.06979	1.75133	2.38825
	gastro-intestinal	105.454	90.7883	120.121	50.4855	44.556	56.415	9.38082	7.08974	11.6719	1.73722	1.49944	1.97501	1.03	0.879025	1.18098	0.542331	0.423253	0.66141	1.01257	0.779394	1.24575	2.82909	2.20487	3.45331	5.30769	4.60789	6.0075
	haematological	9.51034	6.7299	12.2908	10.7614	8.34274	13.18	3.28473	2.5724	3.99707	0.58242	0.364797	0.800042	0.500351	0.373018	0.627683	0.441205	0.344183	0.538227	0.833067	0.580898	1.08523	1.25845	0.831983	1.68491	1.39433	1.15615	1.6325
	liver	0.116057	-0.136809	0.368922	0.392234	0.261074	0.523394	0.198578	0.0144157	0.382741	0.15599	0.0544604	0.25752	0.0966462	0.0603756	0.132917	0.120554	0.0455326	0.195575	0.107367	0.0475526	0.16718	0.0642068	-0.0306135	0.159027	0.132836	0.101204	0.164469
	musculoskeletal	3.97172	2.33586	5.60757	6.1315	4.87197	7.39102	1.3534	0.957759	1.74904	0.108489	0.0488163	0.168162	0.037392	0.0049258	0.0698582	0.120151	0.0722418	0.168061	0.137509	0.0639151	0.211103	0.341337	0.147596	0.535079	0.528181	0.417648	0.638714
	neonatal	3.24948	2.19199	4.30697	0	0	0	0	0	0	0	0	0	0	0	0	0	0	0	0	0	0	0	0	0	0.0405614	0.0270737	0.0540492
	neurological	52.203	45.976	58.43	81.6235	75.1659	88.0811	14.1445	12.6162	15.6728	2.99581	2.3742	3.61743	2.49587	2.01118	2.98056	1.70554	1.44326	1.96782	3.41396	1.74496	5.08296	5.05505	3.52339	6.58671	7.86319	7.45741	8.26896
	ocular	8.00521	6.11112	9.8993	8.88522	7.58367	10.1868	1.76893	1.16217	2.3757	0.134277	0.0389302	0.229625	0.10755	0.0606006	0.154499	0.0538217	0.0075658	0.100078	0.101456	0.0278925	0.175018	0.252498	0.0362032	0.468792	0.728908	0.618767	0.83905
	other	3.80855	2.19141	5.4257	6.88679	5.47185	8.30173	1.09469	0.584889	1.6045	0.0722064	0.0231423	0.12127	0.0215563	0.0012185	0.0418942	0.0323068	0.0043085	0.060305	0.11731	0.0410306	0.19359	0.19585	-0.0357346	0.427434	0.502205	0.416836	0.587574
	renal	12.7467	10.8178	14.6755	14.8051	13.1421	16.4681	7.48045	5.81923	9.14167	1.19027	0.767905	1.61265	0.830427	0.593141	1.06771	0.81931	0.641896	0.996723	2.10012	1.70096	2.49928	6.35259	4.34081	8.36438	2.60305	2.17854	3.02756
	respiratory	54.9696	47.9449	61.9944	28.5674	25.5109	31.6238	6.15793	5.12188	7.19397	1.4488	1.22782	1.66978	3.08394	2.43612	3.73177	2.27582	2.06525	2.48638	2.80867	2.47843	3.13891	5.75869	4.76747	6.74991	4.85482	4.60555	5.1041
	sepsis	28.2809	21.0111	35.5508	16.5568	12.7612	20.3525	3.27365	2.08368	4.46362	0.507763	0.308488	0.707037	0.361743	0.228539	0.494946	0.455643	0.348239	0.563048	0.900376	0.649617	1.15114	0.878084	0.459107	1.29706	1.85039	1.45042	2.25035
	skin	138.454	110.694	166.214	131.564	111.29	151.838	19.0417	13.9718	24.1117	1.32037	0.25484	2.38591	0.452291	0.336283	0.5683	0.509485	0.359306	0.659664	0.702139	0.490751	0.913527	1.73835	1.0926	2.38411	9.94396	8.13084	11.7571
	Any complication	424.142	371.463	476.822	362.764	332.012	393.515	65.3965	54.7249	76.0681	9.12962	7.81481	10.4444	8.01117	7.38626	8.63607	5.30858	4.84029	5.77688	8.24161	6.61353	9.86968	14.3507	12.0606	16.6409	33.8467	30.5215	37.172
	No complication	963.964	912.033	1015.89	505.033	484.002	526.063	111.791	102.707	120.876	19.1348	17.7223	20.5474	21.5926	18.5402	24.6449	7.56685	6.84156	8.29214	6.77935	6.00768	7.55102	7.42447	5.88982	8.95912	55.0865	53.1958	56.9773
	Total	1388.11	1290.2	1486.02	867.796	817.599	917.994	177.188	158.399	195.977	28.2645	26.2039	30.325	29.6037	26.292	32.9154	12.8754	12.0791	13.6717	15.021	13.2776	16.7643	21.7752	20.0849	23.4655	88.9333	84.008	93.8585

## Sheet: Table S8
	Supplementary table S8: Number and percentage of varicella admissions in each age band by complication in England 2004-2017 (n=61,024)
			Age (years)			0-<1		1-<5		5-<10		10-<20		20-<40		40-<60		60-<80		80+		Unknown		all ages
	category		mean	95% CI		No.	%	No.	%	No.	%	No.	%	No.	%	No.	%	No.	%	No.	%	No	%	No.	%
	cardiovascular	endocarditis	16.2	6	26.4	2	0.000169	5	0.000172	7	0.000978	1	0.000427	1	0.000183	3	0.001274	1	0.000558	0	0	0	0	20	0.000328
		myocarditis	14.9	-1.9	31.6	1	8.4e-05	2	6.9e-05	0	0	0	0	3	0.000548	0	0	0	0	0	0	0	0	6	9.8e-05
	congenital	congenital VZV	0.1	0	0.1	49	0.004133	0	0	0	0	0	0	0	0	0	0	0	0	0	0	0	0	49	0.000803
	ENT	mastoiditis	13.1	5.4	20.8	5	0.000422	21	0.000722	7	0.000978	0	0	1	0.000183	1	0.000425	4	0.002232	1	0.001456	0	0	40	0.000655
		otitis media	3.8	2.9	4.8	95	0.008013	312	0.010733	46	0.006425	9	0.003843	4	0.000731	2	0.00085	5	0.00279	2	0.002911	1	0.003413	476	0.0078
		pharyngitis	11	8.7	13.3	19	0.001603	82	0.002821	30	0.004191	13	0.005551	26	0.004751	7	0.002974	5	0.00279	0	0	2	0.006826	184	0.003015
		sinusitis	4	-8.7	16.7	0	0	1	3.4e-05	1	0.00014	0	0	0	0	0	0	0	0	0	0	0	0	2	3.3e-05
		hypertrophy adenoids and tonsils	4.1	2.7	5.4	1	8.4e-05	7	0.000241	4	0.000559	0	0	0	0	0	0	0	0	0	0	0	0	12	0.000197
		tonsilitis	3.5	3.2	3.9	112	0.009447	764	0.026283	134	0.018718	31	0.013237	17	0.003106	4	0.001699	1	0.000558	0	0	0	0	1063	0.017419
	fever	fever	6.8	6	7.5	271	0.022858	809	0.027831	159	0.02221	46	0.019641	69	0.012607	32	0.013594	28	0.015625	9	0.0131	3	0.010239	1426	0.023368
	gastro-intestinal	appendicitis	9.5	6.5	12.6	0	0	17	0.000585	10	0.001397	12	0.005124	3	0.000548	1	0.000425	0	0	0	0	0	0	43	0.000705
		dehydration	14.5	13	16	179	0.015098	513	0.017648	111	0.015505	37	0.015798	71	0.012973	35	0.014868	67	0.037388	53	0.077147	7	0.023891	1073	0.017583
		esophagitis	51.1	41.4	60.7	2	0.000169	1	3.4e-05	3	0.000419	0	0	3	0.000548	8	0.003398	11	0.006138	5	0.007278	1	0.003413	34	0.000557
		feeding problems	4.4	3.5	5.4	325	0.027412	352	0.01211	65	0.009079	17	0.007259	6	0.001096	8	0.003398	7	0.003906	12	0.017467	3	0.010239	795	0.013028
		gastroenteritis/diarrhea	3.4	2.6	4.2	134	0.011302	235	0.008084	47	0.006565	9	0.003843	2	0.000365	4	0.001699	2	0.001116	2	0.002911	2	0.006826	437	0.007161
		hemorrhage (upper) gastro-intestinal tract	23.4	16.9	29.8	8	0.000675	24	0.000826	9	0.001257	6	0.002562	11	0.00201	5	0.002124	7	0.003906	5	0.007278	0	0	75	0.001229
		gingivostomatitis	7.6	-1.5	16.7	0	0	3	0.000103	0	0	2	0.000854	0	0	0	0	0	0	0	0	0	0	5	8.2e-05
		nausea and vomiting	10.9	9.8	12	241	0.020327	475	0.016341	156	0.021791	63	0.0269	97	0.017723	44	0.018692	41	0.022879	18	0.026201	5	0.017065	1140	0.018681
		pancreatic cyst	83			0	0	0	0	0	0	0	0	0	0	0	0	0	0	1	0.001456	0	0	1	1.6e-05
		protein losing enteropathy	1.6	1.3	1.9	93	0.007844	88	0.003027	10	0.001397	3	0.001281	0	0	0	0	0	0	0	0	0	0	194	0.003179
		stomatitis	8	5.5	10.4	13	0.001096	126	0.004335	18	0.002514	8	0.003416	9	0.001644	2	0.00085	6	0.003348	3	0.004367	0	0	185	0.003032
	haematological	anaemia	27.7	24.3	31.1	48	0.004049	101	0.003475	19	0.002654	18	0.007686	31	0.005664	33	0.014019	46	0.02567	31	0.045124	6	0.020478	333	0.005457
		cerebral vasculitis	36.4	8.3	64.6	0	0	2	6.9e-05	1	0.00014	0	0	0	0	1	0.000425	3	0.001674	0	0	10	0.03413	17	0.000279
		coagulation disorder	12.9	6.5	19.3	7	0.00059	23	0.000791	9	0.001257	4	0.001708	3	0.000548	0	0	3	0.001674	2	0.002911	1	0.003413	52	0.000852
		cerebral vascular thrombosis	11.1	-7.9	30	1	8.4e-05	3	0.000103	2	0.000279	0	0	0	0	1	0.000425	0	0	0	0	0	0	7	0.000115
		purpura fulminans/disseminated intravascular coagulopathy	18.8	10.8	26.8	2	0.000169	22	0.000757	4	0.000559	0	0	1	0.000183	7	0.002974	5	0.00279	0	0	0	0	41	0.000672
		henoch-schonlein purpura	4.9	3.6	6.1	2	0.000169	43	0.001479	28	0.003911	1	0.000427	0	0	1	0.000425	0	0	0	0	0	0	75	0.001229
		immune thrombocytopenic purpura	15	11.5	18.5	6	0.000506	87	0.002993	33	0.00461	8	0.003416	11	0.00201	7	0.002974	19	0.010603	1	0.001456	0	0	172	0.002819
		thrombocytopenia	22.5	19.6	25.3	24	0.002024	104	0.003578	38	0.005308	19	0.008113	48	0.00877	36	0.015293	33	0.018415	8	0.011645	3	0.010239	313	0.005129
		thrombocytosis	29.4	0.5	58.3	0	0	2	6.9e-05	3	0.000419	0	0	0	0	0	0	3	0.001674	0	0	0	0	8	0.000131
	liver	hepatitis	30.2	23.7	36.7	1	8.4e-05	6	0.000206	4	0.000559	9	0.003843	12	0.002193	8	0.003398	8	0.004464	0	0	0	0	48	0.000787
		necrosis liver cells	34.3	26.6	42	0	0	8	0.000275	4	0.000559	5	0.002135	6	0.001096	14	0.005947	5	0.00279	2	0.002911	1	0.003413	45	0.000737
	muscoskeletal	arthritis	29.5	23.1	36	3	0.000253	39	0.001342	9	0.001257	3	0.001281	7	0.001279	13	0.005523	13	0.007254	10	0.014556	1	0.003413	98	0.001606
		myositis	6.1	2.8	9.3	2	0.000169	26	0.000894	16	0.002235	1	0.000427	0	0	2	0.00085	0	0	0	0	0	0	47	0.00077
		osteomyelitis	6.4	3.7	9.1	20	0.001687	82	0.002821	8	0.001117	4	0.001708	0	0	5	0.002124	2	0.001116	1	0.001456	2	0.006826	124	0.002032
		arthritis, - reactive	4.7	2.6	6.9	8	0.000675	53	0.001823	20	0.002794	1	0.000427	0	0	0	0	2	0.001116	0	0	0	0	84	0.001377
		sacroiliitis
		synovitis	7.8	0.7	14.9	3	0.000253	13	0.000447	4	0.000559	0	0	0	0	2	0.00085	0	0	0	0	0	0	22	0.000361
	neonatal	neonatal	0	0	0	28	0.002362	0	0	0	0	0	0	0	0	0	0	0	0	0	0	0	0	28	0.000459
	neurological	severe abdominal pain	27.2	11.3	43.1	0	0	4	0.000138	2	0.000279	2	0.000854	1	0.000183	2	0.00085	3	0.001674	0	0	0	0	14	0.000229
		cerebellitis/acute cerebellar ataxia	8	6.2	9.9	1	8.4e-05	160	0.005504	61	0.008521	9	0.003843	4	0.000731	6	0.002549	10	0.00558	0	0	0	0	251	0.004113
		cerebral herniation	10.5	-12.3	33.3	0	0	3	0.000103	0	0	0	0	1	0.000183	0	0	0	0	0	0	0	0	4	6.6e-05
		cerebral infarct	47.8	40.6	55	3	0.000253	16	0.00055	7	0.000978	1	0.000427	7	0.001279	11	0.004673	23	0.012835	18	0.026201	9	0.030717	95	0.001557
		non-febrile convulsions	8.6	7.2	10.1	118	0.009953	326	0.011215	93	0.012991	21	0.008967	24	0.004385	15	0.006372	20	0.011161	11	0.016012	4	0.013652	632	0.010357
		encephalitis - B011	30.4	28.8	32.1	23	0.00194	393	0.01352	239	0.033385	66	0.028181	112	0.020464	93	0.039507	286	0.159598	105	0.152838	45	0.153584	1362	0.022319
		encephalitis - not B011	29.5	24.1	35	5	0.000422	30	0.001032	25	0.003492	9	0.003843	16	0.002923	8	0.003398	22	0.012277	10	0.014556	1	0.003413	126	0.002065
		facial nerve palsy	26	20.3	31.7	5	0.000422	27	0.000929	13	0.001816	6	0.002562	14	0.002558	10	0.004248	15	0.008371	3	0.004367	3	0.010239	96	0.001573
		fainting spells	27.2	23.4	31	3	0.000253	39	0.001342	57	0.007962	30	0.01281	29	0.005299	21	0.008921	18	0.010045	22	0.032023	0	0	219	0.003589
		febrile convulsions	1.8	1.8	1.9	249	0.021002	1727	0.059412	89	0.012432	1	0.000427	1	0.000183	0	0	0	0	0	0	0	0	2067	0.033872
		Guillain Barre	58.4	54.9	62	0	0	3	0.000103	7	0.000978	1	0.000427	3	0.000548	9	0.003823	91	0.050781	0	0	1	0.003413	115	0.001885
		meningitis - B010	32.1	30.6	33.6	32	0.002699	26	0.000894	17	0.002375	98	0.041845	271	0.049516	145	0.061597	45	0.025112	12	0.017467	23	0.078498	669	0.010963
		meningitis - not B010	22.2	17.7	26.7	26	0.002193	20	0.000688	3	0.000419	5	0.002135	26	0.004751	20	0.008496	4	0.002232	3	0.004367	2	0.006826	109	0.001786
		neuritis	61.9	46.6	77.2	0	0	0	0	0	0	0	0	0	0	5	0.002124	1	0.000558	2	0.002911	0	0	8	0.000131
		peripheral neuropathy	53.7	46	61.5	0	0	4	0.000138	0	0	3	0.001281	6	0.001096	10	0.004248	16	0.008929	7	0.010189	4	0.013652	50	0.000819
		polyneuropathy/radiculopathy	58.8	44.4	73.1	0	0	0	0	1	0.00014	1	0.000427	1	0.000183	2	0.00085	7	0.003906	2	0.002911	1	0.003413	15	0.000246
		Rye's syndrome	4			0	0	1	3.4e-05	0	0	0	0	0	0	0	0	0	0	0	0	0	0	1	1.6e-05
		status epilepticus	9.3	5.7	12.9	7	0.00059	47	0.001617	14	0.001956	9	0.003843	1	0.000183	5	0.002124	3	0.001674	0	0	1	0.003413	87	0.001426
	ocular	conjunctivitis	7	5.6	8.4	68	0.005735	297	0.010217	66	0.009219	8	0.003416	17	0.003106	9	0.003823	8	0.004464	8	0.011645	0	0	481	0.007882
		keratitis	27.8	13.8	41.7	1	8.4e-05	3	0.000103	2	0.000279	2	0.000854	4	0.000731	1	0.000425	4	0.002232	0	0	1	0.003413	18	0.000295
		kerato-conjunctivitis	8	2.4	13.6	0	0	0	0	4	0.000559	1	0.000427	0	0	0	0	0	0	0	0	0	0	5	8.2e-05
	other	adenitis	3.3	2.5	4	27	0.002277	206	0.007087	34	0.004749	3	0.001281	2	0.000365	1	0.000425	0	0	1	0.001456	2	0.006826	276	0.004523
		orchitis	19	7.9	30.1	2	0.000169	9	0.00031	3	0.000419	3	0.001281	2	0.000365	2	0.00085	2	0.001116	1	0.001456	0	0	24	0.000393
		inappropriate anti-diuretic hormone syndrome	30.2	20	40.4	5	0.000422	15	0.000516	7	0.000978	0	0	0	0	3	0.001274	12	0.006696	4	0.005822	0	0	46	0.000754
	renal	acute renal failure	48.6	46.1	51.1	9	0.000759	63	0.002167	44	0.006146	28	0.011956	69	0.012607	97	0.041206	146	0.081473	109	0.158661	12	0.040956	577	0.009455
		nephrotic syndrome	6.5	5.7	7.3	1	8.4e-05	231	0.007947	172	0.024026	25	0.010675	12	0.002193	7	0.002974	2	0.001116	0	0	1	0.003413	451	0.007391
		nephritis/glomerulonephritis	26	19.8	32.3	1	8.4e-05	24	0.000826	23	0.003213	7	0.002989	10	0.001827	4	0.001699	14	0.007813	6	0.008734	0	0	89	0.001458
		nephropathy	20.5	4.4	36.5	0	0	5	0.000172	3	0.000419	1	0.000427	2	0.000365	0	0	2	0.001116	0	0	0	0	13	0.000213
		pyelonephritis	21.6	15.3	28	1	8.4e-05	9	0.00031	3	0.000419	5	0.002135	10	0.001827	7	0.002974	1	0.000558	0	0	0	0	36	0.00059
		urinary tract infection	4.6	2.8	6.4	14	0.001181	53	0.001823	13	0.001816	2	0.000854	2	0.000365	2	0.00085	0	0	0	0	0	0	86	0.001409
	respiratory	acute respiratory distress syndrome	36.1	31.6	40.6	1	8.4e-05	8	0.000275	3	0.000419	6	0.002562	30	0.005481	23	0.009771	8	0.004464	2	0.002911	1	0.003413	82	0.001344
		bronchiolitis	1.3	0.5	2.1	209	0.017628	18	0.000619	1	0.00014	0	0	0	0	2	0.00085	1	0.000558	0	0	0	0	231	0.003785
		bronchitis	32.2	18.8	45.6	4	0.000337	5	0.000172	2	0.000279	1	0.000427	3	0.000548	3	0.001274	4	0.002232	3	0.004367	0	0	25	0.00041
		viral croup	1.7	1.5	1.8	35	0.002952	121	0.004163	4	0.000559	0	0	0	0	0	0	0	0	0	0	0	0	160	0.002622
		laryngitis	58.7	-16.1	133.4	0	0	0	0	0	0	0	0	1	0.000183	0	0	2	0.001116	0	0	0	0	3	4.9e-05
		pleurisy/pleuritis	34.3	18.6	49.9	0	0	0	0	0	0	1	0.000427	5	0.000914	0	0	1	0.000558	0	0	0	0	7	0.000115
		pneumonia - not B012	26.2	24.5	28	127	0.010712	444	0.015275	131	0.018299	40	0.017079	111	0.020281	112	0.047579	163	0.09096	117	0.170306	14	0.047782	1259	0.020631
		pneumonia - B012	29	27.8	30.2	103	0.008688	379	0.013038	114	0.015924	75	0.032024	459	0.083866	306	0.129992	167	0.093192	67	0.097525	15	0.051195	1685	0.027612
		pulmonary edema	31.2	22.8	39.6	2	0.000169	9	0.00031	4	0.000559	2	0.000854	6	0.001096	9	0.003823	8	0.004464	0	0	1	0.003413	41	0.000672
		pulmonary hemorrhage	19.9	-5.4	45.2	0	0	2	6.9e-05	1	0.00014	2	0.000854	1	0.000183	0	0	1	0.000558	0	0	0	0	7	0.000115
		respiratory failure	41.7	39.1	44.2	8	0.000675	41	0.00141	24	0.003352	19	0.008113	83	0.015165	104	0.04418	76	0.042411	31	0.045124	5	0.017065	391	0.006407
		tracheitis	13	-22.8	48.8	0	0	1	3.4e-05	1	0.00014	0	0	1	0.000183	0	0	0	0	0	0	0	0	3	4.9e-05
	sepsis	bacteraemia	5.1	3.7	6.4	79	0.006663	159	0.00547	24	0.003352	4	0.001708	10	0.001827	6	0.002549	4	0.002232	0	0	0	0	286	0.004687
		sepsis/septicaemia	18.7	16.9	20.4	154	0.012989	355	0.012213	94	0.01313	36	0.015371	59	0.01078	76	0.032285	99	0.055246	27	0.039301	9	0.030717	909	0.014896
		septic shock	14.8	9.2	20.4	10	0.000843	32	0.001101	15	0.002095	3	0.001281	2	0.000365	4	0.001699	8	0.004464	1	0.001456	0	0	75	0.001229
		toxic shock	3.4	2.9	4	9	0.000759	58	0.001995	17	0.002375	2	0.000854	0	0	0	0	0	0	0	0	0	0	86	0.001409
	skin	cutaneous abscess	4.4	3.8	4.9	74	0.006242	531	0.018268	70	0.009778	41	0.017506	18	0.003289	5	0.002124	4	0.002232	0	0	4	0.013652	747	0.012241
		cellulitis	5.1	4.7	5.5	506	0.042679	2466	0.084836	456	0.063696	25	0.010675	27	0.004933	48	0.020391	53	0.029576	32	0.046579	6	0.020478	3619	0.059305
		ecchymotic lesion	2.5	0.4	4.7	2	0.000169	3	0.000103	1	0.00014	0	0	0	0	0	0	0	0	0	0	0	0	6	9.8e-05
		erythema multiforme exsudativum	18.2	12.7	23.7	11	0.000928	52	0.001789	7	0.000978	3	0.001281	5	0.000914	7	0.002974	8	0.004464	6	0.008734	0	0	99	0.001622
		impetigo	6.9	5.2	8.6	55	0.004639	235	0.008084	27	0.003771	6	0.002562	6	0.001096	8	0.003398	7	0.003906	6	0.008734	3	0.010239	353	0.005785
		necrotizing fasciitis	2.6	2	3.3	4	0.000337	31	0.001066	8	0.001117	0	0	0	0	0	0	0	0	0	0	0	0	43	0.000705
		necrotizing ulcers	17.4	12.1	22.7	9	0.000759	48	0.001651	14	0.001956	1	0.000427	3	0.000548	12	0.005098	6	0.003348	4	0.005822	1	0.003413	98	0.001606
		pyoderma/ecthyma	27.2	16.9	37.5	2	0.000169	12	0.000413	3	0.000419	1	0.000427	5	0.000914	5	0.002124	3	0.001674	3	0.004367	0	0	34	0.000557
		staphylococcal scalded skin syndrome	1.9	1.7	2.1	37	0.003121	118	0.004059	15	0.002095	0	0	0	0	0	0	0	0	0	0	0	0	170	0.002786
		scarlet fever	3.6	3	4.3	0	0	27	0.000929	15	0.002095	0	0	0	0	0	0	0	0	0	0	0	0	42	0.000688
		staphylococcal/streptococcal skin infection	3.5	3.1	3.9	511	0.043101	1165	0.040078	198	0.027657	33	0.014091	20	0.003654	11	0.004673	12	0.006696	8	0.011645	2	0.006826	1960	0.032119
		stress ulcer	26.3	3.4	49.1	0	0	0	0	1	0.00014	0	0	2	0.000365	1	0.000425	0	0	0	0	0	0	4	6.6e-05
		urticaria	34.6	32.1	37.2	101	0.008519	174	0.005986	65	0.009079	34	0.014518	59	0.01078	50	0.02124	119	0.066406	130	0.189229	8	0.027304	740	0.012126
		vasculitis (skin)	15.2	1	29.4	1	8.4e-05	4	0.000138	1	0.00014	1	0.000427	1	0.000183	2	0.00085	0	0	0	0	0	0	10	0.000164
	Total	Total	9.9	9.8	10.1	11856	1	29068	1	7159	1	2342	1	5473	1	2354	1	1792	1	687	1	293	1	61024	1

## Sheet: Table S9
Supplementary table S9: Number and percentage of varicella admissions for males and females by complication in England 2004-2017 (n=61,024)
			Male		Female
	category		No.	%	No.	%
	cardiovascular	endocarditis	9	0.000271	11	0.000396		0.684343
		myocarditis	5	0.00015	1	3.6e-05		4.16667
	congenital	congenital VZV	29	0.000872	20	0.00072		1.21111
	ENT	mastoiditis	19	0.000571	21	0.000756		0.755291
		otitis media	275	0.008271	201	0.007237		1.14288
		pharyngitis	91	0.002737	93	0.003349		0.817259
		sinusitis	1	3e-05	1	3.6e-05		0.833333
		hypertrophy adenoids and tonsils	9	0.000271	3	0.000108		2.50926
		tonsilitis	598	0.017986	465	0.016743		1.07424
	fever	fever	790	0.02376	636	0.0229		1.03755
	gastro-intestinal	appendicitis	24	0.000722	19	0.000684		1.05556
		dehydration	594	0.017865	479	0.017247		1.03583
		esophagitis	18	0.000541	16	0.000576		0.939236
		feeding problems	430	0.012933	365	0.013142		0.984097
		gastroenteritis/diarrhea	247	0.007429	190	0.006841		1.08595
		hemorrhage (upper) gastro-intestinal tract	40	0.001203	35	0.00126		0.954762
		gingivostomatitis	2	6e-05	3	0.000108		0.555556
		nausea and vomiting	584	0.017564	556	0.020019		0.877367
		pancreatic cyst	1	3e-05	0	0		#DIV/0!
		protein losing enteropathy	124	0.003729	70	0.00252		1.47976
		stomatitis	102	0.003068	83	0.002989		1.02643
	haematological	anaemia	188	0.005654	145	0.005221		1.08293
		cerebral vasculitis	15	0.000451	2	7.2e-05		6.26389
		coagulation disorder	27	0.000812	25	0.0009		0.902222
		cerebral vascular thrombosis	3	9e-05	4	0.000144		0.625
		purpura fulminans/disseminated intravascular coagulopathy	22	0.000662	19	0.000684		0.967836
		henoch-schonlein purpura	40	0.001203	35	0.00126		0.954762
		immune thrombocytopenic purpura	96	0.002887	76	0.002736		1.05519
		thrombocytopenia	176	0.005293	137	0.004933		1.07298
		thrombocytosis	6	0.00018	2	7.2e-05		2.5
	liver	hepatitis	29	0.000872	19	0.000684		1.27485
		necrosis liver cells	28	0.000842	17	0.000612		1.37582
	muscoskeletal	arthritis	61	0.001835	37	0.001332		1.37763
		myositis	28	0.000842	19	0.000684		1.23099
		osteomyelitis	82	0.002466	42	0.001512		1.63095
		arthritis, - reactive	49	0.001474	35	0.00126		1.16984
		sacroiliitis						#DIV/0!
		synovitis	13	0.000391	9	0.000324		1.20679
	neonatal	neonatal	12	0.000361	16	0.000576		0.626736
	neurological	severe abdominal pain	10	0.000301	4	0.000144		2.09028
		cerebellitis/acute cerebellar ataxia	142	0.004271	109	0.003925		1.08815
		cerebral herniation	3	9e-05	1	3.6e-05		2.5
		cerebral infarct	46	0.001384	49	0.001764		0.78458
		non-febrile convulsions	350	0.010527	282	0.010154		1.03673
		encephalitis - B011	782	0.02352	580	0.020884		1.12622
		encephalitis - not B011	60	0.001805	66	0.002376		0.75968
		facial nerve palsy	47	0.001414	49	0.001764		0.801587
		fainting spells	118	0.003549	101	0.003637		0.975804
		febrile convulsions	1136	0.034166	931	0.033522		1.01921
		Guillain Barre	103	0.003098	12	0.000432		7.1713
		meningitis - B010	341	0.010256	328	0.01181		0.868417
		meningitis - not B010	58	0.001744	51	0.001836		0.949891
		neuritis	3	9e-05	5	0.00018		0.5
		peripheral neuropathy	33	0.000993	17	0.000612		1.62255
		polyneuropathy/radiculopathy	8	0.000241	7	0.000252		0.956349
		Rye's syndrome	0	0	1	3.6e-05		0
		status epilepticus	51	0.001534	36	0.001296		1.18364
	ocular	conjunctivitis	279	0.008391	202	0.007273		1.15372
		keratitis	8	0.000241	10	0.00036		0.669444
		kerato-conjunctivitis	5	0.00015	0	0		#DIV/0!
	other	adenitis	152	0.004572	124	0.004465		1.02396
		orchitis	24	0.000722	0	0		#DIV/0!
		inappropriate anti-diuretic hormone syndrome	27	0.000812	19	0.000684		1.18713
	renal	acute renal failure	336	0.010106	241	0.008677		1.16469
		nephrotic syndrome	284	0.008542	167	0.006013		1.42059
		nephritis/glomerulonephritis	55	0.001654	34	0.001224		1.35131
		nephropathy	9	0.000271	4	0.000144		1.88194
		pyelonephritis	20	0.000602	16	0.000576		1.04514
		urinary tract infection	47	0.001414	39	0.001404		1.00712
	respiratory	acute respiratory distress syndrome	47	0.001414	35	0.00126		1.12222
		bronchiolitis	144	0.004331	87	0.003133		1.38238
		bronchitis	14	0.000421	11	0.000396		1.06313
		viral croup	117	0.003519	43	0.001548		2.27326
		laryngitis	1	3e-05	2	7.2e-05		0.416667
		pleurisy/pleuritis	3	9e-05	4	0.000144		0.625
		pneumonia - not B012	712	0.021414	547	0.019695		1.08728
		pneumonia - B012	992	0.029835	693	0.024952		1.1957
		pulmonary edema	22	0.000662	19	0.000684		0.967836
		pulmonary hemorrhage	4	0.00012	3	0.000108		1.11111
		respiratory failure	244	0.007339	147	0.005293		1.38655
		tracheitis	2	6e-05	1	3.6e-05		1.66667
	sepsis	bacteraemia	154	0.004632	132	0.004753		0.974542
		sepsis/septicaemia	531	0.01597	378	0.01361		1.1734
		septic shock	43	0.001293	32	0.001152		1.1224
		toxic shock	40	0.001203	46	0.001656		0.726449
	skin	cutaneous abscess	406	0.012211	341	0.012278		0.994543
		cellulitis	1899	0.057114	1720	0.061931		0.92222
		ecchymotic lesion	6	0.00018	0	0		#DIV/0!
		erythema multiforme exsudativum	51	0.001534	48	0.001728		0.887731
		impetigo	198	0.005955	155	0.005581		1.06701
		necrotizing fasciitis	22	0.000662	21	0.000756		0.875661
		necrotizing ulcers	51	0.001534	47	0.001692		0.906619
		pyoderma/ecthyma	22	0.000662	12	0.000432		1.53241
		staphylococcal scalded skin syndrome	85	0.002556	85	0.003061		0.835021
		scarlet fever	25	0.000752	17	0.000612		1.22876
		staphylococcal/streptococcal skin infection	1088	0.032723	872	0.031397		1.04223
		stress ulcer	3	9e-05	1	3.6e-05		2.5
		urticaria	280	0.008421	460	0.016563		0.508422
		vasculitis (skin)	5	0.00015	5	0.00018		0.833333
	Total	Total	33249	1	27773	1		0

[truncated: 4 more sheets: Table S10, Table S11, Table S12, Table S13]
